# Supplementary material for: Next-Generation Sequencing Analysis of Mutations in Circulating Tumor DNA from the Plasma of Patients with Head–Neck Cancer Undergoing Chemo-Radiotherapy Using a Pan-Cancer Cell-Free Assay
Source: Curr Oncol. 2023 Sep 29;30(10):8902–15. doi: 10.3390/curroncol30100643 (PMC10604986; doi:10.3390/curroncol30100643)
Supplement: Supplementary file 1 [file curroncol-30-00643-s001.zip]

Archive with 1 entries (1 files):
- curroncol-2592993-supplementary.pdf
